# Supplementary material for: The Screening and Isolation of Ethyl-Carbamate-Degrading Strains from Fermented Grains and Their Application in the Degradation of Ethyl Carbamate in Chinese Baijiu
Source: Foods. 2023 Jul 27;12(15):2843. doi: 10.3390/foods12152843 (PMC10416978; doi:10.3390/foods12152843)
Supplement: Supplementary file 1 [file foods-12-02843-s001.zip]

Archive with 1 entries (1 files):
- foods-2507414-supplementary.pdf
